# Supplementary material for: mTOR Inhibitor Everolimus Modulates Tumor Growth in Small-Cell Carcinoma of the Ovary, Hypercalcemic Type and Augments the Drug Sensitivity of Cancer Cells to Cisplatin
Source: Biomedicines. 2024 Dec 24;13(1):1. doi: 10.3390/biomedicines13010001 (PMC11759183; doi:10.3390/biomedicines13010001)
Supplement: Supplementary file 1 [file biomedicines-13-00001-s001.zip › Table S1.xlsx]

## Sheet: Sheet1
	control
	1	2	3	4	5	6
Day	volume	volume	volume	volume	volume	volume
4	118.128	107.892	111.6	83.824	75.559	73.086
7	152.559	141.649	124.284	115.995	107.186	104.55
11	254.144	158.368	150.058	174.614	141.332	130.662
15	479.997	261.89	296.691	366.838	200.136	259.253
18	640.63	474.091	480.109	688.11	382.712	435.688
21	1289.31	863.762	879.094	897.759	1001.12	888.453
23	1779.33	1159.91	1263.15	1309	1649.06	1147.15
25	1989	1963.42	1610.03	1848.01	1928.83	1666.69
	Everolimus
	1	2	3	4	5	6
Day	volume	volume	volume	volume	volume	volume
4	94.77	80.19	95.2774	101.124	98.7696	83.106
7	127.663	112.122	128.203	134.435	131.926	115.23
11	132.209	163.143	132.337	125.074	157.67	147.765
15	134.554	202.002	187.572	214.897	198.287	173.264
18	207.041	306.921	264.189	197.64	217.61	185.664
21	242.411	388.617	294.011	296.635	337.075	250.308
23	419.951	486.445	335.572	350.195	364.63	355.99
25	420.869	594.87	558.448	448.913	538.394	443.182
	Cisplatin
	1	2	3	4	5	6
Day	volume	volume	volume	volume	volume	volume
4	97.216	78.0144	75.118	103.968	92.2625	121.086
7	130.27	109.803	128.203	137.467	124.99	155.713
11	151.44	167.787	127.337	171.781	130.013	162.974
15	204.432	521.221	197.572	298.867	237.111	249.642
18	390.316	615.263	294.189	403.24	322.775	289.072
21	499.921	737.038	294.011	422.273	507.211	337.864
23	667.95	844.057	420.572	551.351	549.627	418.129
25	750.056	929.971	568.448	692.584	645.55	630.353
	Everolimus+Cisplatin
	1	2	3	4	5	6
Day	volume	volume	volume	volume	volume	volume
4	95.7079	85.5299	83.232	94.36	92.7345	89.2375
7	128.662	117.814	115.364	127.226	125.493	121.766
11	121.31	100.282	102.906	150.023	165.129	154.122
15	108.503	92.1258	143.164	117.725	144.489	230
18	106.441	101.774	185.513	149.914	131.02	270.582
21	117.062	96.1953	202.14	168.142	168.43	292.421
23	166.29	118.957	208.992	136.903	181.399	285.426
25	176.29	128.957	218.992	146.903	247.283	290.426
