# Supplementary material for: mTOR Inhibitor Everolimus Modulates Tumor Growth in Small-Cell Carcinoma of the Ovary, Hypercalcemic Type and Augments the Drug Sensitivity of Cancer Cells to Cisplatin
Source: Biomedicines. 2024 Dec 24;13(1):1. doi: 10.3390/biomedicines13010001 (PMC11759183; doi:10.3390/biomedicines13010001)
Supplement: Supplementary file 1 [file biomedicines-13-00001-s001.zip › Table S2.xlsx]

## Sheet: Apoptosis
AAAS
AARS1
AATF
ABCA2
ABCA7
ABCB6
ABCB9
ABCC10
ABHD10
ABHD14A
ABI2
ABL1
ABR
ABRAXAS2
AC008870.1
AC092279.1
AC093012.1
AC118549.1
ACAA2
ACAT1
ACER2
ACIN1
ACKR2
ACKR3
ACKR4
ACOT13
ACOT2
ACOT9
ACSM3
ACVR1
ACVR1B
ACVR1C
ADA
ADAM17
ADAM19
ADAM8
ADARB1
ADCK2
ADCY3
ADCY9
ADCYAP1
ADD1
ADD2
ADGRB1
ADIPOQ
ADM
ADNP
ADORA1
ADORA2A
AEBP1
AEN
AGAP2
AGER
AGFG1
AGO1
AGPAT5
AGPS
AGRN
AGT
AGTR2
AIFM1
AIFM3
AIMP1
AK2
AKAP10
AKAP12
AKIP1
AKR1C3
AKT1
AKT1S1
AKT2
AKT3
ALDH1B1
ALDH2
ALDH4A1
ALKBH1
ALKBH7
ALOX12
ALOX15
AMBRA1
AMOT
ANAPC10
ANGPT1
ANGPTL4
ANKMY2
ANKRD10
ANKRD2
ANLN
ANO6
ANP32B
ANXA1
ANXA2
ANXA2P2
ANXA5
ANXA6
ANXA7
AP1G2
AP3B1
AP5Z1
APAF1
APBB2
APC
APH1B
API5
APIP
APOE
APOH
APP
APPL1
APPL2
AQR
AR
ARF3
ARF6
ARG2
ARHGAP29
ARHGAP35
ARHGAP4
ARHGAP5
ARHGEF10
ARHGEF17
ARHGEF2
ARL6IP5
ARMCX5-GPRASP2
ARMCX6
ARPC1B
ARPC2
ARPP19
ARRB1
ARRB2
ARRDC1
ARRDC4
ASAH2
ASCL1
ASH2L
ASPM
ATAD2
ATAD5
ATF1
ATF2
ATF3
ATF4
ATF6
ATG2A
ATG3
ATM
ATN1
ATP13A2
ATP1A1
ATP2A1
ATP2A2
ATP5F1B
ATP5IF1
ATP5MG
ATP5MPL
ATP6AP1
ATP6V1B2
ATP7B
ATP8A1
ATR
ATXN1
ATXN3
AURKA
AURKB
AVEN
AVP
AXL
B3GALNT1
B4GAT1
BABAM2
BACE1
BACH1
BACH2
BAD
BAG1
BAG3
BAG5
BAG6
BAK1
BARHL1
BASP1
BATF
BAX
BAZ2B
BBC3
BCAP31
BCAT2
BCL10
BCL11A
BCL11B
BCL2
BCL2A1
BCL2L1
BCL2L10
BCL2L11
BCL2L12
BCL2L13
BCL2L2
BCL3
BCL6
BCLAF1
BCR
BDH1
BDH2
BDKRB2
BDNF
BECN1
BET1
BEX3
BHLHB9
BHLHE40
BID
BIK
BIN3
BIRC2
BIRC3
BIRC5
BIRC6
BIRC7
BIRC8
BLCAP
BLK
BLOC1S2
BLZF1
BMF
BMP4
BMP5
BMP7
BMPR1B
BMPR2
BMX
BNIP1
BNIP2
BNIP3
BNIP3L
BOK
BRAP
BRCA1
BRCA2
BRD3
BRD3OS
BRSK2
BST2
BTG1
BTG2
BTG3
BTK
BTN3A3
BUB1
BUB3
BZW2
C1orf216
C1QBP
C2
C3
C4A
C4B
C5AR1
C8orf33
CAAP1
CAB39L
CAD
CAMK2A
CAMK2D
CANX
CAP1
CAP2
CAPN1
CAPN10
CAPN2
CAPZA2
CARD10
CARD8
CASP1
CASP10
CASP12
CASP14
CASP2
CASP3
CASP4
CASP5
CASP6
CASP7
CASP8
CASP8AP2
CASP9
CAST
CAV1
CBR1
CCAR2
CCDC6
CCK
CCL19
CCL2
CCL21
CCL3
CCL5
CCN1
CCN2
CCNB1
CCNB1IP1
CCNE1
CCNE2
CCP110
CCR5
CCR7
CCT5
CD14
CD160
CD163
CD163L1
CD22
CD24
CD248
CD27
CD274
CD28
CD2AP
CD300LF
CD34
CD36
CD38
CD3D
CD3E
CD3G
CD40
CD40LG
CD44
CD48
CD5
CD55
CD58
CD5L
CD6
CD7
CD70
CD74
CD79B
CD86
CD9
CD99
CDC25B
CDC27
CDC34
CDC42
CDC6
CDH1
CDH4
CDIP1
CDK1
CDK14
CDK17
CDK5
CDK5R1
CDK5RAP3
CDK9
CDKN1A
CDKN1B
CDKN2A
CDKN2D
CDKN3
CEBPB
CEBPG
CEBPZ
CECR2
CELF1
CELSR2
CENPF
CEP55
CERS6
CETN3
CFDP1
CFI
CFLAR
CHAC1
CHCHD10
CHD4
CHD8
CHEK1
CHEK2
CHL1
CHMP2A
CHMP2B
CHMP7
CHP1
CHP2
CHUK
CIB1
CIDEA
CIDEB
CIDEC
CIT
CITED1
CIZ1
CKAP4
CLC
CLCF1
CLEC16A
CLEC5A
CLEC7A
CLK1
CLK3
CLN3
CLSPN
CLSTN1
CLTB
CLU
CNOT7
CNTF
CNTFR
COA3
COA8
COL18A1
COL2A1
COL4A2
COL4A3
COL4A6
COLEC11
COLEC12
COLGALT1
COPS2
COPS3
COPS5
COPS6
CORO1A
COTL1
COX4I1
COX6A1
CPEB3
CPEB4
CPNE3
CPOX
CPVL
CRADD
CREB3
CREB3L1
CREB5
CREBZF
CREG1
CRELD2
CREM
CRH
CRIP1
CRK
CRKL
CRLF1
CRTC3
CRYAB
CRYZL1
CSF2
CSF2RB
CSNK2A1
CSNK2A2
CSPG5
CTDSP2
CTH
CTNNA1
CTNNB1
CTNS
CTSC
CTSH
CTSL
CTSZ
CTTN
CUL1
CUL2
CUL3
CUL4A
CUL5
CUX1
CX3CL1
CX3CR1
CXCL1
CXCL10
CXCL11
CXCL12
CXCL16
CXCL2
CXCL8
CXCR2
CXCR4
CYB5R1
CYB5R2
CYCS
CYFIP2
CYLD
CYP1B1
CYP39A1
CYSLTR1
CYTH2
DAB2IP
DAG1
DAP
DAP3
DAPK1
DAPK2
DAPK3
DAPL1
DAXX
DBH
DBN1
DBNL
DCC
DCTN6
DDB2
DDHD2
DDIAS
DDIT3
DDIT4
DDX39A
DDX3X
DDX3Y
DDX47
DDX5
DECR1
DECR2
DEDD
DEDD2
DELE1
DENND1A
DENND1C
DENND2D
DENND5A
DEPP1
DEPTOR
DFFA
DFFB
DHCR24
DHCR7
DHRS2
DHX9
DIABLO
DICER1
DIDO1
DIO1
DIO3
DIPK2A
DLC1
DLGAP5
DLL1
DLX1
DMBT1
DNAJA1
DNAJA3
DNAJB6
DNAJB9
DNAJC10
DNAJC2
DNAJC5
DNAL4
DNASE1L3
DNASE2
DNASE2B
DNM1L
DNMT1
DNMT3A
DNPEP
DOCK2
DOCK8
DOP1B
DPEP1
DPF2
DPY19L1
DPYSL2
DRAXIN
DSG1
DSG2
DSG3
DSP
DST
DTNA
DUSP1
DUSP3
DUSP8
DUT
DYRK1A
DYRK2
E2F1
E2F2
E2F3
E2F6
EAF2
EBAG9
ECSCR
EDA2R
EDN1
EDRF1
EEF1A1
EEF1AKNMT
EEF1D
EFNA1
EFR3A
EGLN2
EGLN3
EGR3
EIF2AK3
EIF2B5
EIF2S1
EIF3F
EIF4E
ELL3
ELOVL1
ELOVL6
EMC7
EMP3
EN1
EN2
ENDOD1
ENDOG
ENDOU
ENO1
ENO2
ENPP1
ENPP2
ENPP3
ENSA
EP300
EP400
EPB41L2
EPHA2
EPHA7
EPHB2
EPHB4
EPO
ERBB2
ERBB3
ERBB4
ERCC5
ERCC6
ERN1
ERO1A
ERP29
ESYT1
ETS2
ETV6
EXO1
EXOC5
EXOG
EYA1
EYA2
EYA3
EYA4
F13A1
F2R
F2RL1
F3
F9
FADD
FADS1
FADS2
FAF1
FAF2
FAIM
FAIM2
FAM104A
FAM114A1
FAM162A
FAM174B
FANCA
FANCF
FANCI
FAP
FAS
FASLG
FASTK
FAT2
FBH1
FBN2
FBXO28
FBXW7
FCER1G
FCN1
FCN2
FCN3
FDXR
FEM1B
FES
FGA
FGB
FGF10
FGF2
FGF20
FGF21
FGF4
FGF8
FGF9
FGFR1
FGFR1OP
FGFR2
FGFR3
FGG
FHIT
FHL2
FIG4
FIGNL1
FIS1
FLCN
FLII
FLNA
FLNC
FLT3LG
FNDC3B
FNIP1
FNIP2
FNTA
FOCAD
FOXB1
FOXC1
FOXC2
FOXJ3
FOXL2
FOXN1
FOXN3
FOXO3
FOXP1
FOXP3
FOXQ1
FSCN1
FTSJ1
FUCA1
FUS
FXN
FXR1
FYN
FZD2
FZD3
FZD5
FZD9
G0S2
G3BP1
G6PD
GAB2
GABARAP
GABARAPL1
GABRA5
GABRB2
GABRB3
GADD45A
GALK1
GAMT
GAPDH
GAS2
GAS6
GATA1
GATA2
GATA3
GATA4
GATM
GBP1
GCG
GCHFR
GCLC
GCLM
GDF5
GDNF
GEM
GEMIN2
GFRAL
GGA2
GGCT
GGCX
GHSR
GIMAP8
GINS1
GLB1
GLB1L2
GLDC
GLI3
GM2A
GMFG
GMNN
GNA13
GNAI1
GNAI2
GNAI3
GNAQ
GNAS
GNPDA1
GNS
GOSR1
GPAM
GPC1
GPER1
GPI
GPLD1
GPN1
GPX1
GRHPR
GRID2
GRIK2
GRIK5
GRIN1
GRINA
GRK6
GRM4
GRN
GSDMD
GSDME
GSE1
GSK3A
GSK3B
GSKIP
GSN
GSR
GSTM1
GSTO1
GSTP1
GTF2F1
GTF2H2
GTF2H5
GTF2I
GTF2IRD1
GTF3C1
GTF3C3
GTPBP6
GULP1
GUSBP11
GYS1
GZMB
GZMH
H1-0
H1-1
H1-2
H1-3
H1-4
H1-5
H2AC13
H2AC18
H2AC20
H2AC6
H2AZ2
H2BC10
H2BC11
H2BC6
H2BC7
H2BS1
HADHA
HAND2
HBS1L
HCAR2
HCCS
HCLS1
HCP5
HDAC1
HDAC4
HDAC9
HEBP2
HERPUD1
HEXIM1
HEY2
HGF
HGS
HGSNAT
HHIPL1
HIC1
HIF1A
HIGD1A
HINT1
HIP1
HIP1R
HIPK1
HIPK2
HIRA
HLA-A
HLA-B
HLA-DRB4
HLA-E
HLA-F
HLA-G
HLA-J
HMGB1
HMGB1P5
HMGB2
HMGB3
HMGCR
HMGN1
HMOX1
HNF1B
HNRNPA2B1
HNRNPDL
HNRNPK
HOMER1
HOXA10
HOXA5
HOXB5
HOXB6
HOXB7
HOXD4
HRAS
HRK
HSBP1
HSF1
HSH2D
HSP90AB1
HSPA12A
HSPA1A
HSPA1B
HSPA1L
HSPA5
HSPA8
HSPB1
HSPB6
HSPBP1
HSPD1
HSPE1
HSPH1
HTRA2
HTT
HUS1
HYAL2
HYOU1
ICAM1
ICK
ID4
IDH1
IDO1
IER3IP1
IFFO1
IFI16
IFI27
IFI30
IFI35
IFI44
IFI44L
IFI6
IFIH1
IFIT3
IFIT5
IFITM1
IFITM3
IFNB1
IFNG
IFRD1
IFT27
IFT57
IGF1
IGF2R
IGFBP5
IGHA1
IGHA2
IGHD
IGHE
IGHG1
IGHG2
IGHG3
IGHG4
IGHM
IGHV1-18
IGHV1-24
IGHV1-3
IGHV1-45
IGHV1-58
IGHV1-69
IGHV1-69-2
IGHV1-69D
IGHV1OR15-1
IGHV2-26
IGHV2-5
IGHV2-70
IGHV2-70D
IGHV3-11
IGHV3-13
IGHV3-15
IGHV3-16
IGHV3-20
IGHV3-21
IGHV3-23
IGHV3-30
IGHV3-33
IGHV3-35
IGHV3-38
IGHV3-43
IGHV3-48
IGHV3-49
IGHV3-53
IGHV3-64
IGHV3-64D
IGHV3-66
IGHV3-7
IGHV3-72
IGHV3-73
IGHV3-74
IGHV4-28
IGHV4-31
IGHV4-34
IGHV4-39
IGHV4-4
IGHV4-59
IGHV4-61
IGHV5-10-1
IGHV5-51
IGHV6-1
IGHV7-4-1
IGHV7-81
IGKC
IGLC1
IGLC2
IGLC3
IGLC6
IGLC7
IGLL1
IGLL3P
IGLL5
IGSF3
IKBKB
IKBKE
IKBKG
IL10
IL12A
IL12B
IL12RB1
IL13
IL1A
IL1B
IL1R1
IL1RAP
IL2
IL20RA
IL23A
IL23R
IL2RA
IL3
IL32
IL33
IL3RA
IL4
IL6
IL6R
IL7
IL7R
ILK
ILRUN
IMPA2
INCA1
ING2
ING5
INHBA
INHBB
INS
INSIG1
INSM1
INTS1
INTS9
IPMK
IPO13
IRAK1
IRAK2
IRAK3
IREB2
IRF3
IRF4
IRF7
IRF8
IRF9
IRS2
ISCU
ISG15
ISG20
ISL1
ITCH
ITGA1
ITGA2
ITGA4
ITGA6
ITGA7
ITGAM
ITGAV
ITGB1
ITGB3
ITGB5
ITGB7
ITM2C
ITPK1
ITPKB
ITPR1
ITPR3
ITPRIP
ITSN1
IVNS1ABP
JAG2
JAK2
JAK3
JCAD
JCHAIN
JMJD6
JMY
JUN
KANK1
KAT5
KCNB1
KCNN3
KDELR1
KDELR2
KDM1A
KDM2B
KDM5C
KDM5D
KDR
KHDC1
KHDC1L
KHK
KIAA0100
KIAA0930
KIAA1324
KIF14
KIN
KITLG
KLF6
KLHL21
KLHL9
KNTC1
KPNA1
KPNA5
KPNB1
KRAS
KRIT1
KRR1
KRT18
KRT8
KYAT3
LAMA5
LAMB2
LAMB4
LAMP1
LANCL1
LAP3
LASP1
LCK
LCN2
LDAH
LDB3
LEF1
LGALS12
LGALS13
LGALS14
LGALS16
LGALS3
LGALS3BP
LGALS9
LGALSL
LGMN
LIG1
LIG4
LILRB1
LINC00222
LITAF
LMBR1L
LMNA
LMNB1
LOXL2
LOXL3
LOXL4
LPCAT1
LRIF1
LRMP
LRP1
LRP4
LRP5
LRP6
LRRK2
LSM1
LSM4
LSM5
LSM6
LSR
LTBP1
LTBR
LTK
LXN
LY75
LY9
LY96
LYN
MADD
MAEA
MAEL
MAG
MAGEA3
MAGED1
MAGEH1
MAK16
MAL
MAP2K3
MAP2K4
MAP2K5
MAP3K1
MAP3K11
MAP3K12
MAP3K14
MAP3K5
MAP4
MAP4K1
MAP4K4
MAP4K5
MAPK1
MAPK3
MAPK6
MAPK7
MAPK8
MAPK8IP1
MAPK8IP2
MAPK9
MAPKAPK3
MAPRE2
MAPT
MARCHF2
MARCHF7
MARCO
MARK2
MAST2
MAT2A
MATK
MAX
MAZ
MBD2
MBP
MBTPS1
MBTPS2
MCL1
MCM2
MCM3
MCM4
MCM6
MCUB
MDK
MDM2
MECP2
MED13L
MED21
MEF2C
MEGF10
MEIS2
MEIS3
MELK
MEN1
MERTK
MEST
METAP1
METTL21C
METTL7A
MFAP1
MFF
MFGE8
MFHAS1
MFN2
MGAT2
MGAT5
MGST2
MICA
MID1
MIF
MIPEP
MIR101-1
MIR101-2
MIR103A1
MIR103A2
MIR106B
MIR107
MIR1-1
MIR1-2
MIR125A
MIR125B1
MIR126
MIR132
MIR133A1
MIR133A2
MIR138-1
MIR138-2
MIR140
MIR145
MIR146A
MIR15A
MIR15B
MIR16-1
MIR16-2
MIR17
MIR17HG
MIR181B1
MIR181B2
MIR181C
MIR182
MIR195
MIR199A1
MIR199A2
MIR199B
MIR19A
MIR19B1
MIR19B2
MIR200A
MIR20A
MIR21
MIR210
MIR214
MIR22
MIR221
MIR222
MIR223
MIR24-1
MIR24-2
MIR26B
MIR29A
MIR29B1
MIR29B2
MIR29C
MIR30B
MIR30E
MIR320A
MIR34A
MIR375
MIR449A
MIR485
MIR495
MIR590
MIR92A1
MIR92A2
MIR98
MIS18BP1
MKI67
MKLN1
MKNK2
MLEC
MLH1
MLKL
MLLT11
MMP9
MNT
MOAP1
MOB4
MPV17L
MPZL1
MRPL34
MRPL57
MRPS22
MRPS33
MSH2
MSH6
MSR1
MSRB1
MSRB2
MSX1
MSX2
MT1F
MT1X
MT3
MTCH1
MTCH2
MT-CO2
MTCO2P12
MTMR2
MTNR1B
MTO1
MTOR
MTRF1
MTRNR2L1
MTRNR2L10
MTRNR2L11
MTRNR2L12
MTRNR2L13
MTRNR2L2
MTRNR2L3
MTRNR2L4
MTRNR2L5
MTRNR2L6
MTRNR2L7
MTRNR2L8
MTRNR2L9
MUC1
MUL1
MX1
MX2
MYB
MYBBP1A
MYBL1
MYBL2
MYC
MYCBP
MYD88
MYH10
MYO10
MYO1E
MYO9B
MYOCD
MYOM2
N4BP1
NAA35
NACC2
NADK
NAE1
NAGA
NAIF1
NAIP
NANOS3
NAXD
NBEAL2
NBN
NCAPD3
NCAPG
NCDN
NCK1
NCK2
NCKAP1L
NCOR2
NCSTN
NDNF
NDUFA13
NDUFAF1
NDUFB8
NDUFS3
NECAP1
NEFL
NEK3
NEK7
NEMP1
NES
NEUROD1
NF1
NFATC4
NFE2L2
NFIB
NFKB1
NFKBIA
NFKBID
NGF
NGFR
NHLH2
NINJ1
NINL
NISCH
NIT2
NKX2-5
NKX3-1
NLE1
NLRC4
NLRP1
NLRP12
NLRP2
NLRP3
NME4
NME5
NMI
NMNAT1
NMT1
NOC2L
NOD1
NOD2
NOG
NOL3
NOMO1
NONO
NOS3
NOSIP
NOTCH1
NOTCH2
NOTCH3
NOX1
NPC2
NPM1
NPRL2
NPTX1
NQO1
NQO2
NR1D2
NR1H3
NR3C1
NR4A2
NR4A3
NRAS
NRBP2
NRGN
NRIP1
NRP1
NSG1
NSMF
NTF3
NTF4
NTRK1
NTRK2
NUDT1
NUDT11
NUFIP1P1
NUP205
NUP210
NUP42
NUP58
NUP98
NUPR1
NUSAP1
NXN
OAS1
OAS2
OASL
OBSL1
OCEL1
OCLN
OGDH
OGFR
OLIG2
OPA1
OSER1
OSR2
OTUD3
OTUD4
OXA1L
OXR1
OXSR1
P2RX1
P2RX4
P2RX7
P3H3
P4HA1
P4HB
PAK2
PAK3
PAK4
PAK5
PAM16
PANK3
PARD6A
PARK7
PARN
PARP1
PARP12
PARP2
PARP4
PAWR
PAX2
PAX8
PBK
PCBD1
PCDH7
PCDHGC3
PCGF2
PCK1
PCM1
PCMT1
PCNA
PCSK9
PCTP
PCYT2
PDCD1
PDCD10
PDCD11
PDCD2
PDCD4
PDCD4-AS1
PDCD5
PDCD6
PDCD6IP
PDCL
PDE1A
PDE4B
PDE4D
PDE8A
PDGFD
PDIA3
PDIA4
PDK1
PDK2
PDLIM1
PDLIM2
PDPK1
PDX1
PEA15
PEAR1
PEG10
PELI1
PELI3
PEMT
PERP
PEX1
PEX13
PEX3
PF4
PFAS
PFDN2
PFDN4
PFKP
PGAM1
PGAM5
PGBD1
PGM1
PHIP
PHLDA3
PHYH
PI4KB
PIAS4
PIDD1
PIGT
PIH1D1
PIK3CA
PIK3CB
PIK3CD
PIK3CG
PIK3R1
PIK3R2
PIK3R3
PIK3R5
PIM2
PIN1
PINK1
PIP
PIR
PITPNA
PITPNB
PITX1
PITX3
PKIG
PKN1
PKP1
PLA2G6
PLAGL2
PLAUR
PLCG1
PLCG2
PLEC
PLEKHF1
PLEKHF2
PLK2
PLK4
PLSCR1
PLTP
PLXNB2
PLXND1
PMAIP1
PML
PMPCA
PNMA1
PNO1
PNPLA6
PODXL
POLA2
POLB
POLG
POLR2A
POLR2M
POLR3F
PON2
POR
POU3F4
POU4F1
POU4F2
POU4F3
PPA2
PPARD
PPARG
PPARGC1A
PPAT
PPIF
PPM1A
PPM1F
PPP1CA
PPP1R10
PPP1R13B
PPP1R15A
PPP2CB
PPP2R1A
PPP2R1B
PPP2R2A
PPP2R5B
PPP3CA
PPP3CB
PPP3CC
PPP3R1
PPP3R2
PPP6R1
PPT1
PRAME
PRC1
PRDM11
PRDX2
PRDX3
PRDX5
PRELID1
PREP
PRG4
PRKAA1
PRKACA
PRKACB
PRKACG
PRKAR1A
PRKAR1B
PRKAR2A
PRKAR2B
PRKCA
PRKCB
PRKCD
PRKCG
PRKCH
PRKCI
PRKCQ
PRKDC
PRKN
PRKRA
PRKX
PRMT2
PRNP
PRODH
PRPF4B
PRPSAP1
PRPSAP2
PRR7
PRSS12
PSEN1
PSEN2
PSMB8
PSMB9
PSMD10
PSME1
PSME3
PSPH
PSTPIP1
PTCRA
PTEN
PTGIS
PTGS2
PTH
PTK2
PTK2B
PTK7
PTPMT1
PTPN1
PTPN2
PTPN22
PTPRC
PTPRF
PTPRZ1
PTRH2
PTTG1IP
PXMP4
PYCARD
PYGL
QARS1
QPRT
RAB11A
RAB11FIP2
RAB14
RAB21
RAB27A
RAB31
RAB3GAP1
RAB5A
RAB7A
RAC1
RAC2
RACGAP1
RACK1
RAD1
RAD21
RAD51AP1
RAD54L
RAD9A
RAF1
RAG1
RALB
RAMP2
RAP1B
RAPGEF2
RAPSN
RARA
RASA1
RASGRP2
RB1
RB1CC1
RBBP6
RBCK1
RBM10
RBM14
RBM15B
RBMS1P1
RCAN1
RCHY1
RCN2
REEP2
RELA
RET
RETREG1
RFFL
RFPL1
RFTN1
RGCC
RGL2
RGS13
RGS16
RHEBP1
RHOA
RHOB
RHOBTB3
RHOG
RHOH
RHOT1
RHOT2
RIMS3
RIPK1
RIPK3
RIT1
RLF
RNASE6
RND3
RNF126
RNF138
RNF183
RNF186
RNF19B
RNF34
RNF41
RNFT2
RNMT
ROBO1
ROBO2
ROCK1
RPE
RPH3AL
RPL10A
RPL11
RPL26
RPL3
RPL36AL
RPL8
RPLP0
RPN1
RPP25
RPS27L
RPS3
RPS4Y1
RPS6
RPS6KA1
RPS6KA3
RPS6KB1
RPS7
RRAS2
RRBP1
RRM1
RRM2B
RRN3
RRP8
RRS1
RSAD2
RSRC2
RTKN2
RTL10
RTN3
RTP4
RUBCN
RUBCNL
RUNX3
RWDD2B
RWDD3
RYBP
RYK
RYR2
S100A11
S100A8
S100A9
S1PR4
SAMHD1
SAMSN1
SARM1
SATB1
SATB2
SAV1
SBF1
SBSPON
SCAF11
SCAMP3
SCARA3
SCARA5
SCARB1
SCARB2
SCARF1
SCARF2
SCART1
SCCPDH
SCG2
SCN2A
SCO2
SCRIB
SCRT2
SDC1
SDC4
SDCBP
SDHB
SDHC
SEC14L1
SEC16A
SEC23IP
SECISBP2L
SELENBP1
SELENOK
SELENOS
SEMA5A
SENP1
SEPTIN11
SEPTIN4
SEPTIN9
SERF2
SERINC3
SERINC5
SERPINB1
SERPINB13
SERPINB9
SERPINE1
SERPINE2
SERPINF1
SERPINH1
SERPINI2
SET
SETMAR
SFN
SFPQ
SFRP1
SFRP2
SFRP4
SGCB
SGK3
SGMS1
SGPL1
SGPP1
SH2B2
SH3RF1
SHARPIN
SHH
SHISA5
SHMT1
SHOC2
SHOX2
SIAH1
SIAH2
SIDT1
SIGMAR1
SIKE1
SIRT1
SIRT2
SIRT4
SIRT5
SIVA1
SIX1
SIX3
SIX4
SKAP1
SKIL
SKIV2L
SLAMF6
SLC16A3
SLC1A5
SLC25A16
SLC25A3
SLC25A4
SLC25A5
SLC25A6
SLC27A2
SLC29A1
SLC2A3
SLC30A10
SLC35F6
SLC37A4
SLC38A10
SLC39A10
SLC39A4
SLC3A2
SLC46A2
SLC5A6
SLC6A8
SLC7A11
SLC7A5
SLC9A3R1
SLCO4A1
SLIT2
SLIT3
SLITRK5
SMAD3
SMAD5
SMARCE1
SMC2
SMC4
SMIM10L1
SMIM8
SMNDC1
SMPD3
SMPD4
SNAI1
SNAI2
SNAPC1
SNCA
SNCB
SNF8
SNRK
SNRPD1
SNU13
SNW1
SNX10
SNX19
SNX6
SOCS6
SOD1
SOD2
SORL1
SORT1
SOX9
SP1
SP100
[truncated: 411 more rows]
